# Supplementary material for: Development and validation of a multi-locus DNA metabarcoding method to identify endangered species in complex samples
Source: Gigascience. 2017 Aug 19;6(10):1–18. doi: 10.1093/gigascience/gix080 (PMC5632295; doi:10.1093/gigascience/gix080)
Supplement: Additional Files [file gix080_Supp.zip]

Archive with 3 entries (3 files):
- Additional file 1_Table S1-S10_Gigascience_AJ_resubmission.docx
- Additional file 3_Gigascience_AJ_resubmission.xlsx
- Additional files 2_ Table S1-S2_Gigascience_AJ_resubmission.xlsx
