# Supplementary material for: Development and validation of a multi-locus DNA metabarcoding method to identify endangered species in complex samples
Source: Gigascience. 2017 Aug 19;6(10):1–18. doi: 10.1093/gigascience/gix080 (PMC5632295; doi:10.1093/gigascience/gix080)
Supplement: Additional Files [file gix080_Supp.zip › Additional file 3_Gigascience_AJ_resubmission.xlsx]

## Sheet: Table S1
Additional file 4: Table S1 ENA accession numbers of all raw NGS datasets obtained in this study
Sample unique name	Sample accession	Secondary accession	Description
EM_1	ERS1545972	SAMEA80893168	Experimental mixture containing 99% Bos taurus and 1% Lactuca sativa
EM_2	ERS1545973	SAMEA80893918	Experimental mixture containing 90% Bos taurus and 10% Lactuca sativa
EM_3	ERS1545974	SAMEA80894668	Experimental mixture containing 1% Bos taurus and 99% Lactuca sativa
EM_4	ERS1545975	SAMEA80895418	Experimental mixture containing 10% Bos taurus and 90% Lactuca sativa
EM_5	ERS1545976	SAMEA80896168	Experimental mixture containing 99% Bos taurus and 1% Aloe variegata
EM_6	ERS1545977	SAMEA80896918	Experimental mixture containing 95% Bos taurus, 1% Parapenaeopsis sp., 1% Anguilla anguilla, 1% Crocodylus niloticus, 1% Gallus gallus domesticus and 1% Pieris brassicae
EM_7	ERS1545978	SAMEA80897668	Experimental mixture containing 85% Bos taurus, 3% Parapenaeopsis sp., 3% Anguilla anguilla, 3% Crocodylus niloticus, 3% Gallus gallus domesticus and 3% Pieris brassicae
EM_8	ERS1545979	SAMEA80898418	Experimental mixture containing 1% Echinocactus sp., 1% Euphorbia sp., 1% Aloe variegata, 1% Dendrobium sp., 1% Cycas revoluta and 95% Lactuca Sativa
EM_9	ERS1545980	SAMEA80899168	Experimental mixture containing 3% Echinocactus sp., 3% Euphorbia sp., 3% Aloe variegata, 3% Dendrobium sp., 3% Cycas revoluta and 85% Lactuca Sativa
EM_10	ERS1545981	SAMEA80899918	Experimental mixture containing 10% Bos taurus, 10% Parapenaeopsis sp., 10% Anguilla anguilla, 10% Crocodylus niloticus, 10% Gallus gallus domesticus, 10% Pieris brassicae, 10% Echinocactus sp., 10% Euphorbia sp., 10% Aloe variegata, 10% Dendrobium sp., 10% Cycas revoluta and 10% Lactuca Sativa
EM_10R	ERS1545982	SAMEA80900668	Experimental mixture containing 10% Bos taurus, 10% Parapenaeopsis sp., 10% Anguilla anguilla, 10% Crocodylus niloticus, 10% Gallus gallus domesticus, 10% Pieris brassicae, 10% Echinocactus sp., 10% Euphorbia sp., 10% Aloe variegata, 10% Dendrobium sp., 10% Cycas revoluta and 10% Lactuca Sativa
EM_11	ERS1545983	SAMEA80901418	Experimental mixture containing 46% Bos taurus, 1% Parapenaeopsis sp., 1% Anguilla anguilla, 1% Crocodylus niloticus, 1% Gallus gallus domesticus, 1% Pieris brassicae, 1% Echinocactus sp., 1% Euphorbia sp., 1% Aloe variegata, 1% Dendrobium sp., 1% Cycas revoluta and 46% Lactuca Sativa
EM_11R	ERS1545984	SAMEA80902168	Experimental mixture containing 46% Bos taurus, 1% Parapenaeopsis sp., 1% Anguilla anguilla, 1% Crocodylus niloticus, 1% Gallus gallus domesticus, 1% Pieris brassicae, 1% Echinocactus sp., 1% Euphorbia sp., 1% Aloe variegata, 1% Dendrobium sp., 1% Cycas revoluta and 46% Lactuca Sativa
EM_12	ERS1545985	SAMEA80902918	Experimental mixture containing 95% Bos taurus, 1% Echinocactus sp., 1% Euphorbia sp., 1% Aloe variegata, 1% Dendrobium sp. and 1% Cycas revoluta
EM_13	ERS1545986	SAMEA80903668	Experimental mixture containing 85% Bos taurus, 3% Echinocactus sp., 3% Euphorbia sp., 3% Aloe variegata, 3% Dendrobium sp. and 3% Cycas revoluta
EM_14	ERS1545987	SAMEA80904418	Experimental mixture containing 1% Parapenaeopsis sp., 1% Anguilla anguilla, 1% Crocodylus niloticus, 1% Gallus gallus domesticus, 1% Pieris brassicae and 95% Lactuca sativa
EM_15	ERS1545988	SAMEA80905168	Experimental mixture containing 3% Parapenaeopsis sp., 3% Anguilla anguilla, 3% Crocodylus niloticus, 3% Gallus gallus domesticus, 3% Pieris brassicae and 85% Lactuca sativa
S1_Lab_1	ERS1546502	SAMEA81290668	Experimental mixture containing 1% Zea mays, 1% Glycine max, 1% Aloe variegata, 1% Dendrobium sp., 1% Huso Dauricus, 1% Crocodylus niloticus, 47% Brassica oleracea and 47% Bos taurus, in dry weight percentages.
S1_Lab_2	ERS1546503	SAMEA81291418
S1_Lab_3	ERS1546504	SAMEA81292168
S1_Lab_4	ERS1546505	SAMEA81292918
S1_Lab_5	ERS1546506	SAMEA81293668
S1_Lab_6	ERS1546507	SAMEA81294418
S1_Lab_7	ERS1546508	SAMEA81295168
S1_Lab_8	ERS1546509	SAMEA81295918
S1_Lab_9	ERS1546510	SAMEA81296668
S1_Lab_10	ERS1546511	SAMEA81297418
S1_Lab_11	ERS1546512	SAMEA81298168
S1_Lab_12	ERS1546513	SAMEA81298918
S1_Lab_13	ERS1546514	SAMEA81299668
S1_Lab_14	ERS1546515	SAMEA81300418
S1_Lab_15	ERS1546516	SAMEA81301168
S1_Lab_16	ERS1546517	SAMEA81301918
S2_Lab_1	ERS1546518	SAMEA81302668	Experimental mixture containing 1% Zea mays, 1% Gossypium hirsutum, 2% Aloe variegata, 2% Dendrobium sp., 2% Huso Dauricus, 2% Crocodylus niloticus, 45% Brassica oleracea and 45% Bos taurus, in dry weight percentages.
S2_Lab_2	ERS1546519	SAMEA81303418
S2_Lab_3	ERS1546520	SAMEA81304168
S2_Lab_4	ERS1546521	SAMEA81304918
S2_Lab_5	ERS1546522	SAMEA81305668
S2_Lab_6	ERS1546523	SAMEA81306418
S2_Lab_7	ERS1546524	SAMEA81307168
S2_Lab_8	ERS1546525	SAMEA81307918
S2_Lab_9	ERS1546526	SAMEA81308668
S2_Lab_10	ERS1546527	SAMEA81309418
S2_Lab_11	ERS1546528	SAMEA81310168
S2_Lab_12	ERS1546529	SAMEA81310918
S2_Lab_13	ERS1546530	SAMEA81311668
S2_Lab_14	ERS1546531	SAMEA81312418
S2_Lab_15	ERS1546532	SAMEA81313168
S2_Lab_16	ERS1546533	SAMEA81313918
S3_Lab_1	ERS1546540	SAMEA81319168	Traditional medicine with the following ingredients on the label: Herba Cistanches, Cauda cervi, Radix Rehmanniae praeparata, Radix Ginseng, Radix morindae Officinalis, Semen Cuscutae, Radix Achyranthis bidentatae, Rhizoma Cibotii, Semen Platycladi, Cortex Eucommiae, Radix Astragali, Fructus Schisandrae chinensis, Cortex Cinnamomi and Cornu Cervi Pantotrichum
S3_Lab_2	ERS1546541	SAMEA81319918
S3_Lab_3	ERS1546542	SAMEA81320668
S3_Lab_4	ERS1546543	SAMEA81321418
S3_Lab_5	ERS1546544	SAMEA81322168
S3_Lab_6	ERS1546545	SAMEA81322918
S3_Lab_7	ERS1546546	SAMEA81323668
S3_Lab_8	ERS1546547	SAMEA81324418
S3_Lab_9	ERS1546548	SAMEA81325168
S3_Lab_10	ERS1546549	SAMEA81325918
S3_Lab_11	ERS1546550	SAMEA81326668
S3_Lab_12	ERS1546551	SAMEA81327418
S3_Lab_13	ERS1546552	SAMEA81328168
S3_Lab_14	ERS1546553	SAMEA81328918
S3_Lab_15	ERS1546554	SAMEA81329668
S3_Lab_16	ERS1546555	SAMEA81330418
S4_Lab_1	ERS1546556	SAMEA81331168	Experimental mixture containing 1% Zea mays, 1% Brassica napus, 3% Aloe variegata, 3% Dendrobium sp., 3% Huso Dauricus, 3% Crocodylus niloticus, 43% Brassica oleracea and 43% Bos taurus, in dry weight percentages.
S4_Lab_2	ERS1546557	SAMEA81331918
S4_Lab_3	ERS1546558	SAMEA81332668
S4_Lab_4	ERS1546559	SAMEA81333418
S4_Lab_5	ERS1546560	SAMEA81334168
S4_Lab_6	ERS1546561	SAMEA81334918
S4_Lab_7	ERS1546562	SAMEA81335668
S4_Lab_8	ERS1546563	SAMEA81336418
S4_Lab_9	ERS1546564	SAMEA81337168
S4_Lab_10	ERS1546565	SAMEA81337918
S4_Lab_11	ERS1546566	SAMEA81338668
S4_Lab_12	ERS1546567	SAMEA81339418
S4_Lab_13	ERS1546568	SAMEA81340168
S4_Lab_14	ERS1546569	SAMEA81340918
S4_Lab_15	ERS1546570	SAMEA81341668
S4_Lab_16	ERS1546571	SAMEA81342418
S5_Lab_1	ERS1546572	SAMEA81343168	Experimental mixture containing 1% Zea mays, 1% Triticum aestivum, 4% Aloe variegata, 4% Dendrobium sp., 4% Huso Dauricus, 4% Crocodylus niloticus, 41% Brassica oleracea and 41% Bos taurus, in dry weight percentages.
S5_Lab_2	ERS1546573	SAMEA81343918
S5_Lab_3	ERS1546574	SAMEA81344668
S5_Lab_4	ERS1546575	SAMEA81345418
S5_Lab_5	ERS1546576	SAMEA81346168
S5_Lab_6	ERS1546577	SAMEA81346918
S5_Lab_7	ERS1546578	SAMEA81347668
S5_Lab_8	ERS1546579	SAMEA81348418
S5_Lab_9	ERS1546580	SAMEA81349168
S5_Lab_10	ERS1546581	SAMEA81349918
S5_Lab_11	ERS1546582	SAMEA81350668
S5_Lab_12	ERS1546583	SAMEA81351418
S5_Lab_13	ERS1546584	SAMEA81352168
S5_Lab_14	ERS1546585	SAMEA81352918
S5_Lab_15	ERS1546586	SAMEA81353668
S5_Lab_16	ERS1546587	SAMEA81354418
S6_Lab_1	ERS1546588	SAMEA81355168	Experimental mixture containing 1% Zea mays, 1% Beta vulgaris, 1% Aloe variegata, 1% Dendrobium sp., 1% Huso Dauricus, 1% Crocodylus niloticus, 10% Lactuca sativa, 32% Brassica oleracea, 10% Sus scrofa, 32% Bos taurus and 10% Pleuronectus platessa, in dry weight percentages.
S6_Lab_2	ERS1546589	SAMEA81355918
S6_Lab_3	ERS1546590	SAMEA81356668
S6_Lab_4	ERS1546591	SAMEA81357418
S6_Lab_5	ERS1546592	SAMEA81358168
S6_Lab_6	ERS1546593	SAMEA81358918
S6_Lab_7	ERS1546594	SAMEA81359668
S6_Lab_8	ERS1546595	SAMEA81360418
S6_Lab_9	ERS1546596	SAMEA81361168
S6_Lab_10	ERS1546597	SAMEA81361918
S6_Lab_11	ERS1546598	SAMEA81362668
S6_Lab_12	ERS1546599	SAMEA81363418
S6_Lab_13	ERS1546600	SAMEA81364168
S6_Lab_14	ERS1546601	SAMEA81364918
S6_Lab_15	ERS1546602	SAMEA81365668
S6_Lab_16	ERS1546603	SAMEA81366418
S7_Lab_1	ERS1546604	SAMEA81367168	Experimental mixture containing 1% Zea mays, 1% Meleagris gallopavo, 2% Aloe variegata, 2% Dendrobium sp., 2% Huso Dauricus, 2% Crocodylus niloticus, 10% Lactuca sativa, 30% Brassica oleracea, 10% Sus scrofa, 30% Bos taurus and 10% Pleuronectus platessa, in dry weight percentages.
S7_Lab_2	ERS1546605	SAMEA81367918
S7_Lab_3	ERS1546606	SAMEA81368668
S7_Lab_4	ERS1546607	SAMEA81369418
S7_Lab_5	ERS1546608	SAMEA81370168
S7_Lab_6	ERS1546609	SAMEA81370918
S7_Lab_7	ERS1546610	SAMEA81371668
S7_Lab_8	ERS1546611	SAMEA81372418
S7_Lab_9	ERS1546612	SAMEA81373168
S7_Lab_10	ERS1546613	SAMEA81373918
S7_Lab_11	ERS1546614	SAMEA81374668
S7_Lab_12	ERS1546615	SAMEA81375418
S7_Lab_13	ERS1546616	SAMEA81376168
S7_Lab_14	ERS1546617	SAMEA81376918
S7_Lab_15	ERS1546618	SAMEA81377668
S7_Lab_16	ERS1546619	SAMEA81378418
S8_Lab_1	ERS1546624	SAMEA81382168	Traditional medicine with the following ingredients on the label: Kola nut, Siberian ginseng, horny goat weed, Catuaba, Muria puama, Korean ginseng, Damiana, Saw palmetto, Yohimbe and Magnesium stearate.
S8_Lab_2	ERS1546625	SAMEA81382918
S8_Lab_3	ERS1546626	SAMEA81383668
S8_Lab_4	ERS1546627	SAMEA81384418
S8_Lab_5	ERS1546628	SAMEA81385168
S8_Lab_6	ERS1546629	SAMEA81385918
S8_Lab_7	ERS1546630	SAMEA81386668
S8_Lab_8	ERS1546631	SAMEA81387418
S8_Lab_9	ERS1546632	SAMEA81388168
S8_Lab_10	ERS1546633	SAMEA81388918
S8_Lab_11	ERS1546634	SAMEA81389668
S8_Lab_12	ERS1546635	SAMEA81390418
S8_Lab_13	ERS1546636	SAMEA81391168
S8_Lab_14	ERS1546637	SAMEA81391918
S8_Lab_15	ERS1546638	SAMEA81392668
S8_Lab_16	ERS1546639	SAMEA81393418
S9_Lab_1	ERS1546742	SAMEA81470668	Experimental mixture containing 1% Zea mays, 1% Carica papaya, 3% Aloe variegata, 3% Dendrobium sp., 3% Huso Dauricus, 3% Crocodylus niloticus, 10% Lactuca sativa, 28% Brassica oleracea, 10% Sus scrofa, 28% Bos taurus and 10% Pleuronectus platessa, in dry weight percentages.
S9_Lab_2	ERS1546743	SAMEA81471418
S9_Lab_3	ERS1546744	SAMEA81472168
S9_Lab_4	ERS1546745	SAMEA81472918
S9_Lab_5	ERS1546746	SAMEA81473668
S9_Lab_6	ERS1546747	SAMEA81474418
S9_Lab_7	ERS1546748	SAMEA81475168
S9_Lab_8	ERS1546749	SAMEA81475918
S9_Lab_9	ERS1546750	SAMEA81476668
S9_Lab_10	ERS1546751	SAMEA81477418
S9_Lab_11	ERS1546752	SAMEA81478168
S9_Lab_12	ERS1546753	SAMEA81478918
S9_Lab_13	ERS1546754	SAMEA81479668
S9_Lab_14	ERS1546755	SAMEA81480418
S9_Lab_15	ERS1546756	SAMEA81481168
S9_Lab_16	ERS1546757	SAMEA81481918
S10_Lab_1	ERS1546759	SAMEA81483418	Experimental mixture containing 1% Zea mays, 1% Solanum lycopersicum, 4% Aloe variegata, 4% Dendrobium sp., 4% Huso Dauricus, 4% Crocodylus niloticus, 10% Lactuca sativa, 26% Brassica oleracea, 10% Sus scrofa, 26% Bos taurus and 10% Pleuronectus platessa, in dry weight percentages.
S10_Lab_2	ERS1546760	SAMEA81484168
S10_Lab_3	ERS1546761	SAMEA81484918
S10_Lab_4	ERS1546762	SAMEA81485668
S10_Lab_5	ERS1546763	SAMEA81486418
S10_Lab_6	ERS1546764	SAMEA81487168
S10_Lab_7	ERS1546765	SAMEA81487918
S10_Lab_8	ERS1546766	SAMEA81488668
S10_Lab_9	ERS1546767	SAMEA81489418
S10_Lab_10	ERS1546768	SAMEA81490168
S10_Lab_11	ERS1546769	SAMEA81490918
S10_Lab_12	ERS1546770	SAMEA81491668
S10_Lab_13	ERS1546771	SAMEA81492418
S10_Lab_14	ERS1546772	SAMEA81493168
S10_Lab_15	ERS1546773	SAMEA81493918
S10_Lab_16	ERS1546774	SAMEA81494668
