# Supplementary material for: Development and validation of a multi-locus DNA metabarcoding method to identify endangered species in complex samples
Source: Gigascience. 2017 Aug 19;6(10):1–18. doi: 10.1093/gigascience/gix080 (PMC5632295; doi:10.1093/gigascience/gix080)
Supplement: Additional Files [file gix080_Supp.zip › Additional files 2_ Table S1-S2_Gigascience_AJ_resubmission.xlsx]

## Sheet: Table S1
Additional file 2: Table S1
Identification of species in all the experimental mixture using the default settings of the CITESspeciesDetect pipeline. Listed species that are detected below the 0.2% OTU abundance threshold and not detected are highlighted blue and red colour.
			Animal barcode and mini-barcode markers				Plant barcode and mini-barcode markers
	Species	Weight percentage	16S	cyt b & mini-cyt b	COI & mini-COI	mini-16S	matK	rbcL	trnL	mini-ITS2	mini-rbcL	mini-trnL	Level of identification
Mixture 1
Animal species	Bos taurus	99	Bos taurus	Bos taurus	Bos taurus	Bos taurus							Bos taurus
Plant species	Lactuca sativa	1					Lactuca sp.	Asteraceae	Lactuca sp.	Lactuca sp.	Asteraceae	Lactuca sativa	Lactuca sativa
Mixture 2
Animal species	Bos taurus	90	Bos taurus	Bos taurus	Bos taurus	Bos taurus							Bos taurus
Plant species	Lactuca sativa	10					Lactuca sp.	Asteraceae	Lactuca sativa	Lactuca sp.	Asteraceae	Asteraceae	Lactuca sativa
Mixture 3
Plant species	Lactuca sativa	99					Lactuca sp.	Asteraceae	Lactuca sativa	Lactuca sp.	Asteraceae	Lactuca sativa	Lactuca sativa
Animal species	Bos taurus	1	Bos taurus	Bos taurus	Bos taurus	Bos taurus							Bos taurus
Mixture 4
Plant species	Lactuca sativa	90					Lactuca sp.	Asteraceae	Lactuca sp.	Lactuca sp.	Asteraceae	Lactuca sativa	Lactuca sativa
Animal species	Bos taurus	10	Bos taurus	Bos taurus	Bos taurus	Bos taurus							Bos taurus
Mixture 5
Animal species	Bos taurus	99	Bos taurus	Bos taurus	Bos taurus	Bos taurus							Bos taurus
Plant species	Aloe variegata	1					Xanthorrhoeaceae	Xanthorrhoeaceae	Xanthorrhoeaceae	Xanthorrhoeaceae	Xanthorrhoeaceae	Xanthorrhoeaceae	Xanthorrhoeaceae
Other species									Asteraceae		Asteraceae	Lactuca sativa	Lactuca sativa
			Animal barcode and mini-barcode markers				Plant barcode and mini-barcode markers
	Species	Weight percentage	16S	cyt b & mini-cyt b	COI-& mini-COI	mini-16S	matK	rbcL	trnL	mini-ITS2	mini-rbcL	mini-trnL	Level of identification
Mixture 6
Animal species	Bos taurus	95	Bos taurus	Bos taurus	Bos taurus	Bos taurus							Bos taurus
	Anguilla anguilla*	1		Anguilla anguilla									Anguilla anguilla
	Parapenaeopsis sp.	1											Parapenaeopsis sp.
	Crocodylus niloticus*	1		Crocodylus niloticus		Crocodylus niloticus							Crocodylus niloticus
	Gallus gallus	1		Gallus gallus	Gallus gallus	Gallus gallus							Gallus gallus
	Pieris brassicae	1			Pieris brassicae								Pieris brassicae
Other species							Brassicaceae	Asteraceae	Brassica sp	Lactuca sp.	Brassica sp	Lactuca sativa	Lactuca sativa
								Brassica sp.		Brassica oleracea	Asteraceae	Brassica sp.	Brassica oleracea
Mixture 7
Animal species	Bos taurus	85	Bos taurus	Bos taurus	Bos taurus	Bos taurus							Bos taurus
	Anguilla anguilla*	3		Anguilla anguilla		Anguilla anguilla							Anguilla anguilla
	Parapenaeopsis sp.	3											Parapenaeopsis sp.
	Crocodylus niloticus*	3		Crocodylus niloticus	Crocodylus niloticus	Crocodylus niloticus							Crocodylus niloticus
	Gallus gallus	3		Gallus gallus	Gallus gallus	Gallus gallus							Gallus gallus
	Pieris brassicae	3			Pieris brassicae								Pieris brassicae
Other species								Brassica sp.	Brassica sp.	Brassicaceae	Brassica sp.	Brassica sp.	Brassica sp.
Mixture 8
Plant species	Lactuca sativa	95					Lactuca sp.	Asteraceae	Lactuca sativa	Lactuca sp.	Asteraceae	Lactuca sativa	Lactuca sativa
	Echinocactus sp.*	1					Cactaceae	Cactaceae		Cactaceae			Cactaceae
	Euphorbia sp.*	1						Euphorbia sp.		Euphorbiaacea	Euphorbia sp.		Euphorbia sp.
	Aloe variegata*	1					Xanthorrhoeaceae	Xanthorrhoeaceae			Xanthorrhoeaceae		Xanthorrhoeaceae
	Dendrobium sp.*	1					Orchidaceae	Orchidaceae			Orchidaceae	Dendrobium sp.	Orchidaceae
	Cycas revoluta*	1									Cycas sp.	Cycas sp.	Cycas sp.
Other species		1	Bos taurus	Bos taurus		Bos taurus							Bos taurus
						Gallus gallus							Gallus gallus
Mixture 9
Plant species	Lactuca sativa	85					Lactuca sp.	Asteraceae	Lactuca sp.	Lactuca sp.	Asteraceae	Lactuca sativa	Lactuca sativa
	Echinocactus sp.*	3					Cactaceae	Cactaceae		Cactaceae	Cactaceae		Cactaceae
	Euphorbia sp.*	3						Euphorbia sp.		Euphorbia sp.	Euphorbia sp.		Euphorbia sp.
	Aloe variegata*	3					Xanthorrhoeaceae	Xanthorrhoeaceae	Xanthorrhoeaceae		Xanthorrhoeaceae		Xanthorrhoeaceae
	Dendrobium sp.*	3					Orchidaceae	Orchidaceae				Dendrobium sp.	Dendrobium sp.
	Cycas revoluta*	3									Cycas sp.	Cycas sp.	Cycas sp.
Other species			Bos taurus	Bos taurus		Bos taurus							Bos taurus
			Animal barcode and mini-barcode markers				Plant barcode and mini-barcode markers
	Species	Weight percentage	16S	cyt b & mini-cyt b	COI & mini-COI	mini-16S	matK	rbcL	trnL	mini-ITS2	mini-rbcL	mini-trnL	Level of identification
Mixture 10
Animal species	Anguilla anguilla*	10	Anguilla sp.	Anguilla anguilla	Anguilla anguilla	Anguilla sp.							Anguilla anguilla
	Parapenaeopsis sp.	10			Parapenaeopsis coromandelica								Parapenaeopsis coromandelica
	Bos taurus	10	Bos taurus	Bos taurus	Bos taurus	Bos taurus							Bos taurus
	Gallus gallus	10		Gallus gallus	Gallus gallus	Gallus gallus							Gallus gallus
	Pieris brassicae	10			Pieris brassicae								Pieris brassicae
Plant species	Echinocactus sp.*	10					Cactaceae	Cactaceae		Cactaceae	Cactaceae		Cactaceae
	Euphorbia sp.*	10						Euphorbia sp.		Ephorbiaceae	Euphorbia sp.		Euphorbia sp.
	Aloe variegata*	10					Xanthorrhoeaceae	Xanthorrhoeaceae	Xanthorrhoeaceae		Xanthorrhoeaceae		Xanthorrhoeaceae
	Cycas revoluta*	10						Cycas sp.		Cycas revoluta	Cycas sp.	Cycas sp.	Cycas sp.
	Lactuca sativa	10					Lactuca sp.	Asteraceae	Lactuca sp.	Lactuca sp.	Asteraceae	Lactuca sativa	Lactuca sativa
Other species							Brassicaceae	Brassica sp.	Brassica sp.	Brassica oleracea	Brassica sp.	Brassica sp.	Brassica sp.
								Xeronemataceae
Mixture 10R
Animal species	Anguilla anguilla*	10		Anguilla anguilla	Anguilla anguilla	Anguilla sp.							Anguilla anguilla
	Parapenaeopsis sp.	10			Parapenaeopsis coromandelica								Parapenaeopsis coromandelica
	Bos taurus	10	Bos taurus	Bos taurus	Bos taurus	Bos taurus							Bos taurus
	Gallus gallus	10		Gallus gallus	Gallus gallus	Gallus gallus							Gallus gallus
	Pieris brassicae	10			Pieris brassicae								Pieris brassicae
Plant species	Echinocactus sp.*	10					Cactaceae	Cactaceae		Cactaceae	Cactaceae		Cactaceae
	Euphorbia sp.*	10						Euphorbia sp.		Euphorbiaceae	Euphorbia sp.		Euphorbia sp.
	Aloe variegata*	10						Xanthorrhoeaceae			Xanthorrhoeaceae	Xanthorrhoeaceae	Xanthorrhoeaceae
	Cycas revoluta*	10									Cycas sp.	Cycas sp.	Cycas sp.
	Lactuca sativa*	10						Asteraceae	Lactuca sp.	Lactuca sp.	Asteraceae	Lactuca sativa	Lactuca sp.
Other species								Brassicaceae	Brassica sp.	Brassica oleracea	Brassicaceae		Brassica oleracea and Xeronem callistemon
								Xeronema callistemon
Mixture 11
Animal species	Bos taurus	46	Bos taurus	Bos taurus	Bos taurus	Bos taurus							Bos taurus
	Anguilla anguilla*	1		Anguilla anguilla									Anguilla anguilla
	Parapenaeopsis sp.	1											Parapenaeopsis sp
	Gallus gallus	1		Gallus gallus	Gallus gallus	Gallus gallus							Gallus gallus
	Pieris brassicae	1			Pieris brassicae								Pieris brassicae
Plant species	Lactuca sativa	46					Lactuca sp.	Asteraceae	Lactuca sp.	Lactuca sp.	Asteraceae	Lactuca sativa	Lactuca sativa
	Echinocactus sp.*	1					Cactaceae	Cactaceae		Cactaceae			Cactaceae
	Euphorbia sp.*	1						Euphorbia sp.		Euphorbiaceae	Euphorbia sp.		Euphorbia sp.
	Aloe variegata*	1					Xanthorrhoeaceae	Xanthorrhoeaceae	Xanthorrhoeaceae		Xanthorrhoeaceae		Xanthorrhoeaceae
	Cycas revoluta*	1						Cycas sp.			Cycas sp.		Cycas sp.
Other species												Brassica sp.	Brassica sp.
			Animal barcode and mini-barcode markers				Plant barcode and mini-barcode markers
	Species	Weight percentage	16S	cyt b & mini-cyt b	COI & mini-COI	mini-16S	matK	rbcL	trnL	mini-ITS2	mini-rbcL	mini-trnL	Level of identification
Mixture 11R
Animal species	Bos taurus	46	Bos taurus	Bos taurus	Bos taurus	Bos taurus							Bos taurus
	Anguilla anguilla*	1		Anguilla anguilla		Anguilla anguilla							Anguilla anguilla
	Parapenaeopsis sp.*	1			Parapenaeopsis coromandelica								Parapenaeopsis coromandelica
	Gallus gallus	1		Gallus gallus	Gallus gallus	Gallus gallus							Gallus gallus
	Pieris brassicae	1			Pieris brassicae								Pieris brassicae
Plant species	Lactuca sativa	46					Lactuca sp.	Lactuca sp.	Lactuca sp.	Lactuca sp.	Asteraceae	Lactuca sativa	Lactuca sativa
	Echinocactus sp.*	1					Cactaceae	Cactaceae		Cactaceae	Cactaceae		Cactaceae
	Euphorbia sp.*	1						Euphorbia sp.			Euphorbia sp.		Euphorbia sp.
	Aloe variegata*	1					Xanthorrhoeaceae	Xanthorrhoeaceae			Xanthorrhoeaceae		Xanthorrhoeaceae
	Cycas revoluta*	1						Cycas sp.			Cycas sp.	Cycas sp.	Cycas sp.
Other species											Brassicaceae	Brassica sp.	Brassica sp.
Mixture 12
Animal species	Bos taurus	95	Bos taurus	Bos taurus	Bos taurus	Bos taurus							Bos taurus
Plant species	Echinocactus sp.*	1					Cactaceae	Cactaceae		Cactaceae	Cactaceae		Cactaceae
	Euphorbia sp.*	1						Euphorbia sp.		Euphorbiaceae	Euphorbia sp.		Euphorbia sp.
	Aloe variegata*	1					Xanthorrhoeaceae	Xanthorrhoeaceae	Xanthorrhoeaceae		Xanthorrhoeaceae		Xanthorrhoeaceae
	Dendrobium sp.*	1					Orchidaceae	Orchidaceae		Dendrobium sp	Orchidaceae	Dendrobium sp.	Dendrobium sp.
	Cycas revoluta*	1						Cycas sp.	Cycas sp.	Cycadaceae	Cycas sp.	Cycas sp.	Cycas sp.
Other species											Asteraceae	Lactuca sativa	Lactuca sativa
											Coelogyne sp.	Brassica sp.	Brassica sp.
													Coelogyne sp.
Mixture 13
Animal species	Bos taurus	85	Bos taurus	Bos taurus	Bos taurus	Bos taurus							Bos taurus
Plant species	Echinocactus sp.*	3					Cactaceae	Cactaceae		Cactaceae	Cactaceae		Cactaceae
	Euphorbia sp.*	3						Euphorbia sp.		Euphorbiaceae	Euphorbia sp.		Euphorbia sp.
	Aloe variegata*	3					Xanthorrhoeaceae	Xanthorrhoeaceae	Xanthorrhoeaceae		Xanthorrhoeaceae		Xanthorrhoeaceae
	Dendrobium sp.*	3					Orchidaceae	Orchidaceae		Dendrobium sp	Orchidaceae	Dendrobium sp.	Dendrobium sp.
	Cycas revoluta*	3						Cycas sp.	Cycas sp.	Cycas revoluta	Cycas sp.	Cycas sp.	Cycas sp.
Other species											Asteraceae	Lactuca sativa	Lactuca sativa
											Coelogyne sp.		Coelogyne sp.
			Animal barcode and mini-barcode markers				Plant barcode and mini-barcode markers
	Species	Weight percentage	16S	cyt b & mini-cyt b	COI & mini-COI	mini-16S	matK	rbcL	trnL	mini-ITS2	mini-rbcL	mini-trnL	Level of identification
Mixture 14
Plant species	Lactuca sativa	95					Lactuca sp.	Asteraceae	Lactuca sp.	Lactuca sp.	Asteraceae	Lactuca sativa	Lactuca sativa
Animal species	Anguilla anguilla*	1	Anguilla sp.	Anguilla anguilla	Anguilla anguilla	Anguilla sp.							Anguilla anguilla
	Parapenaeopsis sp.	1	Parapenaeopsis stylifera		Parapenaeopsis coromandelica								Parapenaeopsis sp
	Crocodylus niloticus*	1	Crocodylus niloticus	Crocodylus niloticus	Crocodylus niloticus	Crocodylus niloticus							Crocodylus niloticus
	Gallus gallus	1	Gallus gallus	Gallus gallus	Gallus gallus	Gallus gallus							Gallus gallus
	Pieris brassicae	1		Pieris brassicae	Pieris brassicae								Pieris brassicae
Other species			Bos taurus		Bos taurus							Brassica sp.	Bos taurus
													Brassica sp
Mixture 15
Plant species	Lactuca sativa	95					Lactuca sp.	Asteraceae	Lactuca sp.	Lactuca sp.	Asteraceae	Lactuca sativa	Lactuca sativa
Animal species	Anguilla anguilla*	3	Anguilla sp.	Anguilla anguilla	Anguilla anguilla	Anguilla sp.							Anguilla anguilla
	Parapenaeopsis sp.	3	Parapenaeopsis stylifera		Parapenaeopsis coromandelica								Parapenaeopsis sp
	Crocodylus niloticus*	3		Crocodylus niloticus	Crocodylus niloticus	Crocodylus niloticus							Crocodylus niloticus
	Gallus gallus	3	Gallus gallus	Gallus gallus	Gallus gallus	Gallus gallus							Gallus gallus
	Pieris brassicae	3			Pieris brassicae								Pieris brassicae
Other species			Bos taurus						Brassica sp.		Brassicaceae	Brassica sp.	Bos taurus and Brassica sp.

## Sheet: Table S2
Additional file 2: Table S2
Beta vulgaris rbcL and mini-rbcL read counts observed in the sample S6 data sets generated by the 16 laboratories. Numbers in bold indicate read counts higher or equal to the default 0.2% OTU abundance threshold.
Laboratory	Sample	rbcL read counts (percentage)	mini-rbcL read counts (percentage)
Lab1	S6	6 (0.09)	21 (0.12)
Lab2	S6		53 (0.29)
Lab3	S6		21 (0.12)
Lab4	S6		30 (0.15)
Lab5	S6	6 (0.05)	53 (0.17)
Lab6	S6	26 (0.15)	61 (0.17)
Lab7	S6	9 (0.09)	37 (0.20)
Lab8	S6	8 (0.09)	12 (0.03)
Lab9	S6		33 (0.19)
Lab10	S6	9 (0.08)	50 (0.16)
Lab11	S6	4 (0.04)	31 (0.19)
Lab12	S6	4 (0.05)	20 (0.1)
Lab13	S6	6 (0.07)	21 (0.15)
Lab14	S6	5 (0.05)	44 (0.22)
Lab15	S6		15 (0.08)
Lab16	S6	7 (0.05)	51 (0.21)

## Sheet: Table S3
Additional file 2: Table S3
Assessment of the effect of different settings (OTU clusters size, OTU abundance threshold) of the CITESspeciesDetect pipeline on the identification of taxa using data set S6 generated by laboratory 6.
The data sets contains 381.322 raw Illumina reads.
The default setting of the CITESspeciesDetect pipeline is highlighted in green.
Laboratory	Sample (S6) composition (dry weight percentage)	OTU minimum cluster size 2	OTU minimum cluster size 4	OTU minimum cluster size 6	OTU abundance threshold 0.0%	OTU abundance threshold 0.1%	OTU abundance threshold 0.2%	OTU abundance threshold 0.3%
Laboratory 6	Zea mays (1%)	Poaceae	Poaceae	Poaceae	Poaceae	Poaceae	Poaceae
	Beta vulgaris (1%)				Beta vulgaris/Beta sp.	Beta vulgaris/Beta sp.
	Aloe variegata (1%)	Xanthorrhoeaceae	Xanthorrhoeaceae	Xanthorrhoeaceae	Xanthorrhoeaceae	Xanthorrhoeaceae	Xanthorrhoeaceae	Xanthorrhoeaceae
	Dendrobium sp. (1%)	Orchidaceae	Orchidaceae	Orchidaceae	Dendrobium sp./Orchidaceae	Orchidaceae	Orchidaceae	Orchidaceae
	Huso dauricus (1%)				Huso dauricus	Huso dauricus
	Crocodylus niloticus (1%)	Crocodylus niloticus	Crocodylus niloticus	Crocodylus niloticus	Crocodylus niloticus	Crocodylus niloticus	Crocodylus niloticus	Crocodylus niloticus
	Lactuca sativa (10%)	Lactuca sativa/Lactuca/Asteraceae	Lactuca sativa/Lactuca/Asteraceae	Lactuca sativa/Lactuca/Asteraceae	Lactuca sativa/Lactuca/Asteraceae	Lactuca sativa/Lactuca/Asteraceae	Lactuca sativa/Lactuca/Asteraceae	Lactuca sativa/Lactuca/Asteraceae
	Brassica oleraceae (32%)	Brassica oleraceae/Brassica/Brassicaceae/Brassicales	Brassica oleraceae/Brassica/Brassicaceae/Brassicales	Brassica oleraceae/Brassica/Brassicaceae/Brassicales	Brassica oleraceae/Brassica/Brassicaceae/Brassicales	Brassica oleraceae/Brassica/Brassicaceae/Brassicales	Brassica oleraceae/Brassica/Brassicaceae/Brassicales	Brassica oleraceae/Brassica/Brassicaceae/Brassicales
	Sus scrofa (10%)	Sus scrofa	Sus scrofa	Sus scrofa	Sus scrofa	Sus scrofa	Sus scrofa	Sus scrofa
	Bos taurus (32%)	Bos taurus	Bos taurus	Bos taurus	Bos taurus/Bos	Bos taurus	Bos taurus	Bos taurus
	Pleuronectes platessa (10%)	Pleuronectes platessa/Pleuronectidae	Pleuronectes platessa/Pleuronectidae	Pleuronectes platessa/Pleuronectidae	Pleuronectes platessa/Pleuronectidae	Pleuronectes platessa/Pleuronectidae	Pleuronectes platessa/Pleuronectidae	Pleuronectes platessa/Pleuronectidae
	Others	Phelinaceae	Phelinaceae	Phelinaceae	Phelinaceae	Phelinaceae	Phelinaceae	Phelinaceae
					Acipenser schrenckii/Acipenseridae	Acipenseridae
					Achatocarpus gracilis
					Fabaceae
					Araliaceae

## Sheet: Table S4
Additional file 2: Table S4
Assessment of the effect of different settings (OTU clusters size, OTU abundance threshold) of the CITESspeciesDetect pipeline on the identification of taxa using data set S6 generated by laboratory 13.
The data set contains 163.344 raw Illumina reads.
The default setting of the CITESspeciesDetect pipeline is highlighted in green.
Laboratory	Sample (S6) composition (dry weight percentage)	OTU minimum cluster size 2	OTU minimum cluster size 4	OTU minimum cluster size 6	OTU abundance threshold 0.0%	OTU abundance threshold 0.1%	OTU abundance threshold 0.2%	OTU abundance threshold 0.3%
Laboratory 13	Zea mays (1%)	Poaceae	Poaceae	Poaceae	Zea sp./Poaceae	Poaceae	Poaceae	Poaceae
	Beta vulgaris (1%)				Beta vulgaris/Beta sp.	Beta sp.
	Aloe variegata (1%)	Xanthorrhoeaceae	Xanthorrhoeaceae	Xanthorrhoeaceae	Xanthorrhoeaceae	Xanthorrhoeaceae	Xanthorrhoeaceae	Xanthorrhoeaceae
	Dendrobium sp. (1%)	Dendrobium sp./Orchidaceae	Dendrobium sp./Orchidaceae	Dendrobium sp./Orchidaceae	Dendrobium sp./Orchidaceae	Dendrobium sp./Orchidaceae	Dendrobium sp./Orchidaceae	Dendrobium sp./Orchidaceae
	Huso dauricus (1%)	Huso dauricus	Huso dauricus	Huso dauricus	Huso dauricus	Huso dauricus	Huso dauricus
	Crocodylus niloticus (1%)	Crocodylus niloticus	Crocodylus niloticus	Crocodylus niloticus	Crocodylus niloticus	Crocodylus niloticus	Crocodylus niloticus
	Lactuca sativa (10%)	Lactuca sativa/Lactuca/Asteraceae	Lactuca sativa/Lactuca/Asteraceae	Lactuca sativa/Lactuca/Asteraceae	Lactuca sativa/Lactuca/Asteraceae	Lactuca sativa/Lactuca/Asteraceae	Lactuca sativa/Lactuca/Asteraceae	Lactuca sativa/Lactuca/Asteraceae
	Brassica oleraceae (32%)	Brassica oleraceae/Brassica/Brassicaceae/Brassicales	Brassica oleraceae/Brassica/Brassicaceae/Brassicales	Brassica oleraceae/Brassica/Brassicaceae/Brassicales	Brassica oleraceae/Brassica/Brassicaceae/Brassicales	Brassica oleraceae/Brassica/Brassicaceae/Brassicales	Brassica oleraceae/Brassica/Brassicaceae/Brassicales	Brassica oleraceae/Brassica/Brassicaceae/Brassicales
	Sus scrofa (10%)	Sus scrofa	Sus scrofa	Sus scrofa	Sus scrofa	Sus scrofa	Sus scrofa	Sus scrofa
	Bos taurus (32%)	Bos taurus	Bos taurus	Bos taurus	Bos taurus/Bos	Bos taurus	Bos taurus	Bos taurus
	Pleuronectes platessa (10%)	Pleuronectes platessa/Pleuronectidae	Pleuronectes platessa/Pleuronectidae	Pleuronectes platessa/Pleuronectidae	Pleuronectes platessa/Pleuronectidae	Pleuronectes platessa/Pleuronectidae	Pleuronectes platessa/Pleuronectidae	Pleuronectes platessa/Pleuronectidae
	Others	Phelinaceae	Phelinaceae	Phelinaceae	Phelinaceae	Phelinaceae	Phelinaceae
		Acipenseridae	Acipenseridae	Acipenseridae	Acipenseridae	Acipenseridae	Acipenseridae	Acipenseridae
					Fabaceae
					Berberidaceae
					Epimedium

## Sheet: Table S5
Additional file 2: Table S5
Assessment of the effect of different settings (OTU clusters size, OTU abundance threshold) of the CITESspeciesDetect pipeline on the identification of taxa using data set S6 generated by laboratory 14.
The data set contains 239.538 raw illumina reads.
The default setting of the CITESspeciesDetect pipeline is highlighted in green.
Laboratory	Sample (S6) composition (dry weight percentage)	OTU minimum cluster size 2	OTU minimum cluster size 4	OTU minimum cluster size 6	OTU abundance threshold 0.0%	OTU abundance threshold 0.1%	OTU abundance threshold 0.2%	OTU abundance threshold 0.3%
Laboratory 14	Zea mays (1%)	Poaceae	Poaceae	Poaceae	Poaceae	Poaceae	Poaceae
	Beta vulgaris (1%)	Beta sp.	Beta sp.	Beta sp.	Beta vulgaris/Beta sp.	Beta sp.	Beta sp.
	Aloe variegata (1%)	Xanthorrhoeaceae	Xanthorrhoeaceae	Xanthorrhoeaceae	Xanthorrhoeaceae	Xanthorrhoeaceae	Xanthorrhoeaceae	Xanthorrhoeaceae
	Dendrobium sp. (1%)	Dendrobium sp./Orchidaceae	Dendrobium sp./Orchidaceae	Dendrobium sp./Orchidaceae	Dendrobium sp./Orchidaceae	Dendrobium sp./Orchidaceae	Dendrobium sp./Orchidaceae	Dendrobium sp./Orchidaceae
	Huso dauricus (1%)	Huso dauricus	Huso dauricus	Huso dauricus	Huso dauricus	Huso dauricus	Huso dauricus	Huso dauricus
	Crocodylus niloticus (1%)				Crocodylus niloticus	Crocodylus niloticus
	Lactuca sativa (10%)	Lactuca sativa/Lactuca/Asteraceae	Lactuca sativa/Lactuca/Asteraceae	Lactuca sativa/Lactuca/Asteraceae	Lactuca sativa/Lactuca/Asteraceae	Lactuca sativa/Lactuca/Asteraceae	Lactuca sativa/Lactuca/Asteraceae	Lactuca sativa/Lactuca/Asteraceae
	Brassica oleraceae (32%)	Brassica oleraceae/Brassica/Brassicaceae/Brassicales	Brassica oleraceae/Brassica/Brassicaceae/Brassicales	Brassica oleraceae/Brassica/Brassicaceae/Brassicales	Brassica oleraceae/Brassica/Brassicaceae/Brassicales	Brassica oleraceae/Brassica/Brassicaceae/Brassicales	Brassica oleraceae/Brassica/Brassicaceae/Brassicales	Brassica oleraceae/Brassica/Brassicaceae/Brassicales
	Sus scrofa (10%)	Sus scrofa	Sus scrofa	Sus scrofa	Sus scrofa	Sus scrofa	Sus scrofa	Sus scrofa
	Bos taurus (32%)	Bos taurus	Bos taurus	Bos taurus	Bos taurus/Bos	Bos taurus	Bos taurus	Bos taurus
	Pleuronectes platessa (10%)	Pleuronectes platessa/Pleuronectidae	Pleuronectes platessa/Pleuronectidae	Pleuronectes platessa/Pleuronectidae	Pleuronectes platessa/Pleuronectidae	Pleuronectes platessa/Pleuronectidae	Pleuronectes platessa/Pleuronectidae	Pleuronectes platessa/Pleuronectidae
	Others	Phelinaceae	Phelinaceae	Phelinaceae	Phelinaceae	Phelinaceae	Phelinaceae	Phelinaceae
		Acipenser sp./Acipenseridae	Acipenser sp./Acipenseridae	Acipenser sp./Acipenseridae	Acipenser schrenckii/Acipenser sp./Acipenseridae	Acipenser schrenckii/Acipenser sp./Acipenseridae	Acipenser sp./Acipenseridae	Acipenser sp./Acipenseridae
					Achatocarpaceae
					Fabaceae
					Astragalus sp.
					Epimedium sp.
					Panax ginseng
					Meliaceae
					Apiaceae

## Sheet: Table S6
Additional file 2: Table S6
The taxonomic resolution provided by each DNA barcode marker for 8 experimental samples used in the validation study.
Sample 1
	Species	Genus	Family	Infra (order)
Bos taurus	16S, COI, cyt b, mini-16S	cyt b
Crocodylus niloticus*	COI, cyt b, mini-16S
Huso dauricus*	COI		16S, cyt b, mini-16S
Zea mays			mini-rbcL, trnL(P6 loop)
Glycine max		rbcL, trnL(UAA), mini-rbcL, trnL(P6 loop)
Gonialoe variegata*			matK, rbcL, mini-rbcL
Dendrobium sp.*		trnL(P6 loop)	matK, mini-rbcL
Brassica oleracea	trnL(UAA), ITS2, trnL(P6 loop)	matK, rbcL, mini-rbcL	matK, rbcL, mini-rbcL, trnL(P6 loop)	mini-rbcL
Sample 2
	Species	Genus	Family	Infra (order)
Bos taurus	16S, COI, cyt b, mini-16S
Crocodylus niloticus*	COI, cyt b, mini-16S
Huso dauricus*	COI		16S, cyt b, mini-16S
Zea mays			mini-rbcL, trnL(P6 loop)
Gossypium hirsutum	ITS2	matK, rbcL, trnL(UAA), trnL(P6 loop)	rbcL, mini-rbcL
Gonialoe variegata*			matK, rbcL, mini-rbcL
Dendrobium sp.*		trnL(P6 loop)	matK, rbcL, mini-rbcL
Brassica oleracea	trnL(UAA), ITS2, trnL(P6 loop)	matK, rbcL, mini-rbcL	matK, rbcL, mini-rbcL, trnL(P6 loop)	mini-rbcL
Sample 4
	Species	Genus	Family	Infra (order)
Bos taurus	16S, COI, cyt b, mini-16S
Crocodylus niloticus*	COI, cyt b, mini-16S
Huso dauricus*	COI		16S, cyt b, mini-16S
Zea mays			trnL(P6 loop)
Brassica napus			ITS2
Gonialoe variegata*			matK, rbcL, mini-rbcL
Dendrobium sp.*		trnL(P6 loop)	matK, rbcL, trnL(UAA), mini-rbcL, trnL(P6 loop)
Brassica oleracea	trnL(UAA), ITS2, trnL(P6 loop)	matK, rbcL, mini-rbcL	matK, rbcL, ITS2, mini-rbcL, trnL(P6 loop)	mini-rbcL
Sample 5
	Species	Genus	Family	Infra (order)
Bos taurus	16S, COI, cyt b, mini-16S
Crocodylus niloticus*	COI, cyt b, mini-16S
Huso dauricus*	COI		16S, cyt b, mini-16S
Zea mays			trnL(P6 loop)
Triticum
Gonialoe variegata*			matK, rbcL, trnL(UAA), mini-rbcL
Dendrobium sp.*		rbcL, trnL(P6 loop)	matK, rbcL, ITS2, mini-rbcL, trnL(P6 loop)
Brassica oleracea	trnL(UAA), ITS2, trnL(P6 loop)	matK, rbcL, mini-rbcL	matK, rbcL, mini-rbcL, trnL(P6 loop)	mini-rbcL
Sample 6
	Species	Genus	Family	Infra (order)
Bos taurus	16S, COI, cyt b, mini-16S
Sus scrofa	16S, COI, cyt b, mini-16S
Pleuronectes platessa	COI		16S, mini-16S
Crocodylus niloticus*	cyt b, mini-16S
Huso dauricus*	COI		16S, cyt b, mini-16S
Zea mays			trnL(P6 loop)
Beta vulgaris		mini-rbcL
Gonialoe variegata*			matK, rbcL, mini-rbcL
Dendrobium sp.*		trnL(P6 loop)	matK, mini-rbcL
Lactuca sativa	trnL(P6 loop)	matK, trnL(UAA), ITS2	rbcL, trnL(UAA), mini-rbcL
Brassica oleracea	trnL(UAA), ITS2, trnL(P6 loop)	matK, rbcL, mini-rbcL	matK, rbcL, mini-rbcL, trnL(P6 loop)	rbcL, mini-rbcL
Sample 7
	Species	Genus	Family	Infra (order)
Bos taurus	16S, COI, cyt b, mini-16S
Sus scrofa	16S, COI, cyt b, mini-16S
Pleuronectes platessa	COI		16S, mini-16S
Crocodylus niloticus*	COI, cyt b, mini-16S
Huso dauricus*	COI		16S, cyt b
Meleagris gallopavo	16S, COI, cyt b, mini-16S
Zea mays			mini-rbcL, trnL(P6 loop)
Gonialoe variegata*			matK, rbcL, mini-rbcL
Dendrobium sp.*		trnL(P6 loop)	matK, rbcL, mini-rbcL
Lactuca sativa	trnL(P6 loop)	matK, trnL(UAA), ITS2	rbcL, mini-rbcL
Brassica oleracea	trnL(UAA), ITS2	matK, rbcL, mini-rbcL	matK, rbcL, mini-rbcL, trnL(P6 loop)	mini-rbcL
Sample 9
	Species	Genus	Family	Infra (order)
Bos taurus	16S, COI, cyt b, mini-16S
Sus scrofa	16S, COI, cyt b, mini-16S
Pleuronectes platessa	COI		16S, mini-16S
Crocodylus niloticus*	COI, cyt b, mini-16S
Huso dauricus*	COI		16S, cyt b, mini-16S
Zea mays			mini-rbcL, trnL(P6 loop)
Carica papaya	matK, trnL(UAA)		rbcL, mini-rbcL, trnL(P6 loop)
Gonialoe variegata*			matK, rbcL, mini-rbcL
Dendrobium sp.*		trnL(P6 loop)	matK, rbcL, ITS2, mini-rbcL
Lactuca sativa	trnL(UAA), trnL(P6 loop)	matK, trnL(UAA), ITS2	rbcL, trnL(UAA), mini-rbcL
Brassica oleracea	trnL(UAA), ITS2, trnL(P6 loop)	matK, rbcL, trnL(UAA), mini-rbcL	matK, rbcL, trnL(UAA), mini-rbcL, trnL(P6 loop)	mini-rbcL, trnL(P6 loop)
Sample 10
	Species	Genus	Family	Infra (order)
Bos taurus	16S, COI, cyt b, mini-16S
Sus scrofa	16S, COI, cyt b, mini-16S
Pleuronectes platessa	COI		16S, mini-16S
Crocodylus niloticus*	COI, cyt b, mini-16S
Huso dauricus*	COI		16S, cyt b, mini-16S
Zea mays			mini-rbcL, trnL(P6 loop)
Solanum lycopersicum		matK, rbcL, trnL(UAA), mini-rbcL, trnL(P6 loop)
Gonialoe variegata*			matK, rbcL, trnL(UAA), mini-rbcL
Dendrobium sp.*		rbcL, trnL(P6 loop)	matK, rbcL, ITS2, mini-rbcL
Lactuca sativa		matK, trnL(UAA), ITS2	rbcL, trnL(UAA), mini-rbcL
Brassica oleracea	trnL(UAA), ITS2, trnL(P6 loop), trnL(P6 loop)	matK, rbcL, mini-rbcL	matK, rbcL, trnL(UAA), ITS2, mini-rbcL, trnL(P6 loop)	mini-rbcL
